# Supplementary material for: End-Of-Use Fly Ash as an Effective Reinforcing Filler in Green Polymer Composites
Source: Polymers (Basel). 2023 Aug 16;15(16):3418. doi: 10.3390/polym15163418 (PMC10459919; doi:10.3390/polym15163418)
Supplement: Supplementary file 1 [file polymers-15-03418-s001.zip]

Archive with 1 entries (1 files):
- polymers-2494145-supplementary.pdf
